# Supplementary material for: Administration of indwelling urinary catheters in four Australian Hospitals: cost-effectiveness analysis of a multifaceted nurse-led intervention
Source: BMC Health Serv Res. 2021 Aug 31;21:897. doi: 10.1186/s12913-021-06871-w (PMC8408952; doi:10.1186/s12913-021-06871-w)
Supplement: Supplementary file 1 — Additional file 1: Supporting calculations referred to throughout the text [file 12913_2021_6871_MOESM1_ESM.xlsx]

## Sheet: Title_Page
		Administration of Indwelling Urinary Catheters in Four Australian Hospitals:
		Four Australian Hospitals:
		Cost-Effectiveness Analysis of a Multifaceted Nurse-Led Intervention
		Rod Ling1*, Michelle Giles2, Andrew Searles1
		*Correspondence: rod.ling@hmri.org.au
		1Hunter Medical Research Institute, New Lambton Heights, NSW, Australia
		2 Hunter New England Local Health District, Nursing and Midwifery Centre, Newcastle, NSW, Australia

## Sheet: 1_Model_Schematic
	Cost Effectiveness Model
															Notes:
															For the Base Case, all sensitivity adjustments = 0%

## Sheet: 2_Unit_Labour_Costs
Unit Labour Costs
Description	Grade	Weekly	Base Case Hourly	Source	Collection Date
Nurse Presenter	Clincial Nurse Consultant Grade 3, 2nd year thereafter	2366.2	62.2684	http://www.health.nsw.gov.au/careers/conditions/Awards/nurses.pdf	2019-04-24
Ward nurse (administering catheters)	4th year registered nurse -at a 38hrs week - half an hr	1400.6	36.8579	http://www.health.nsw.gov.au/careers/conditions/Awards/nurses.pdf	2019-04-24
Compliance Auditors	Registered Nurse Year 8 and above	1685.1	44.3447	http://www.health.nsw.gov.au/careers/conditions/Awards/nurses.pdf	2019-04-24
Average Hourly Wage of Workshop Attendees	ABS Average National Wage	1713.9	45.1026	https://www.abs.gov.au/ausstats/abs@.nsf/mf/6302.0/	2020-02-01
All nursing wages effective on July 1 2019
* Australian Bureau of Statistics: Average weekly earnings November 2019 - 6302.0 - Average Weekly Earnings, Australia
Labour Related Rates	%			Source	Collection Date
Labour On-costs	0.2151			https://www.hr.unsw.edu.au/services/salaries/oncosts.html	2020-10-19
Overhead Rate	0.275			Personal communication - John Hunter Hospital,	13/12/2018
Other Parameters	Hrs
Working Hrs Working Week	38
Working Hours per Working Day	7.6

## Sheet: 3_Workshops
	Intervention Training Costs
	Hospitals	Training Sessions	Total Hours	Presenter Costs	Attendees	Attendee Costs	Total Labour Cost	Add: Labour On-Costs	Total Direct Labour Costs	Add: Overhead	Total
		(n)	(n)	($)	(n)	($)	($)			($)	($)
	Metropolitan 1	4	12	747.221	32	4329.85	5077.07	1092.08	6169.15	1396.2	7565.35
	Rural 1	2	6	373.611	12	1623.69	1997.31	429.62	2426.93	549.259	2976.18
	Rural 2	2	6	373.611	25	3382.7	3756.31	807.982	4564.29	1032.98	5597.27
	Metropolitan 2	1	3	186.805	12	1623.69	1810.5	389.439	2199.94	497.888	2697.83
	Total	9	27	1681.25	81	10959.9	12641.2	2719.12	15360.3	3476.33	18836.6
	Source: No-CAUTI Trial Records
	Collected 20/07/2017 and inflation adjusted to 2019-20 prices

## Sheet: 4_Promotional_Items
	No-CAUTI Promotions
	Items
	Posters	4638.72
	Patient Information Flyers (pack of 50)	1859.06
	Badges	415.14
	Laminating of Posters	232.48
	Total	7145.4
	Source: No-CAUTI Trial Records
	Collected 20/07/2017 and inflation adjusted to 2019-20 prices

## Sheet: 5_Audits_Point_Prev_Surveys
Compliance Audits
There are two compliance audits associated with roll out
1) Compliance with the care bundle
1 audit, per week for first four weeks, then one annually
Total audits for Costing (4+1)=	5
2) Point Prevalence for CAUTI rates
Once at pre intervention
Once annually after
Total audits for Costing (1+1) =	2		0.2151
3) Calculate Unit Labour Cost
Each audit (Compliance and Point Prevalence)
Weekly Wage RN8	Hourly Rate	Add Overhead (27.5%) and On-Cost (21.51%)	One Day	Source
1685.1	44.3447	66.0781	502.194	http://www.health.nsw.gov.au/careers/conditions/Awards/nurses.pdf
				page 82
4) Cost per Compliance Audit
RN8 Labour Cost (Hrly) (I unit)	Nurses (n)	Hrly Cost Per Audit	Expected Time per Audit (Average) (hrs)	Audits Per Facility	Cost for Compliance Audit Series/per hospital
66.0781	1	66.0781	1.16667	5	385.456
5) Cost One Point Prevalence Audit
RN8 Labour Cost (Daily) (I unit)	Nurses (n)	Hrly Cost Per Audit	Expected Time per Audit (Average) (hrs)	Audits Per Facility	Total_Cost for Two Compliance Audit/per hospital
66.0781	2	132.156	5	2	1321.56
6) Allocate across Facilities and Total Cost
Audit Costs Allocation
Hospitals	Metro 1	Rural 1	LHD 1 Total	Rural 2	Metro 2	LHD 2 Total	TOTAL
Compliance Audits	385.456	385.456	770.911	385.456	385.456	770.911	1541.82
Point Prevalence Surveys	1321.56	1321.56	2643.12	1321.56	1321.56	2643.12	5286.25
TOTALs	1707.02	1707.02	3414.03	1707.02	1707.02	3414.03	6828.07
Time Calculations
Average Time for Compliance Audits
	Median Catheterisations	Minutes
Metropolitian 1 (Reference)	74	120
Metropolitian 2	20	32.4324
Rural 1	46	74.5946
Rural 2	32	51.8919
	Rounded Mean	70
		1.16667	average hrs
Average Time for Point Prevalence Surveys
	Rounded Beds (n)	Hrs
Metropolitian 1	600	8
Metropolitian 2	300	4
Rural 1	400	5.33333
Rural 2	300	4
	Rounded Mean	5	average hrs
For roll out, compliance audit would be weekly for 4 weeks and then only with point prevalence annually. So a compliance audit can be done quickly in about 1-2 hour period by one person depending on hospital size.
The 4 and 9 month auditing were point prevalence for catheter rates for the research outcomes. For rollout needs to be done pre and then post annually. It is just about bedside observation and a quick look at the notes.
It is only the point prevalence that takes 2 nurses a day and that is in a large hospital. Could average out to 4 hours I think
Catheterisations	Hospitals (M=Metro, R = Regional)
	M1	R1	R2	M2
Post 9 Months	74	46	22	16
Post 4 Months	72	36	32	26
Pre	86	46	43	20
Median	74	46	32	20

## Sheet: 6_Antibiotics
	CAUTI Intervention Antibiotic use - Cost per Research Phase
	Antibiotic	PBS Code	Per Unit Cost	Pre-Trial		Post 4 Months		Post 9 Months			Total
			($)	Units (n)	($)	Units (n)	($)	Units (n)	($)		Units (n)	($)
	Tazocin (Vancomycin, Piperacillin/Tazobactam )	3130R	21.57	5	107.85	2	43.14	2	43.14		9	194.13
	Ampicillin (Amoxicillan/Clauvulanate)	2390T	16.44	3	49.32	4	65.76	5	82.2		12	197.28
	Trimethoprim/sulfamethoxazole (Bactrim, Septra)	10785P	18.27	2	36.54	1	18.27	0	0		3	54.81
	Cephalexin (Keflex)	10778G	15.21	2	30.42	1	15.21	3	45.63		6	91.26
	Ceftriaxone (Rocephin)	1784X	22.49	1	22.49	0	0	2	44.98		3	67.47
	Ciprofloxacin (Cipro)	1209P	17.74	1	17.74	0	0	1	17.74		2	35.48
	Cefazolin	5479J	39.29	0	0	1	39.29	1	39.29		2	78.58
	Flucloxacillin	5257Q	20.44	1	20.44	1	20.44	0	0		2	40.88
	Totals			15	284.8	10	202.11	14	272.98		39	759.89
	Average Costs		21.4312		18.9867		20.211		19.4986			19.4844
	All costs Dispensed Price for Maximum Quantity (DMPQ) referenced from Pharmaceutical Benefits Web Site (http://www.pbs.gov.au/pbs/home) Accessed: 21/01/2020
	Assume one script per patient

## Sheet: 7_Offsets
	Offset Costs by Phase																			Table 8													Table 8
																				Catheterisation Associated Costs by Stage by Catheterisations													Catheterisation Associated Costs by Stage by Catheterisations
			Pre-Trial (Trial Patients (n) = 1,630)			Post 4 Months (Trial Patients (n) = 1,677)			Post 9 Months (Trial Patients (n) = 1,551)																Post 4 Months (Catheterisations (n) = 166)			Post 9 Months (Catheterisations (n) = 158)							Post 9 Months (Catheterisations (n) = 158)
		Cost/Unit	Units	Total Costs	Total Costs/Trial Patient	Units	Total Costs	Total Costs/Trial Patient	Units	Total Costs	Total Costs/Trial Patient										Cost/Unit	Units	Total Costs	Total Costs/Patient	Units	Total Costs	Total Costs/Patient	Units	Total Costs	Total Costs/Patient				Cost/Unit	Units	Total Costs	Total Costs/Patient
		($)	(n)	($)	($)	(n)	($)	($)	(n)	($)	($)										($)	(n)	($)	($)	(n)	($)	($)	(n)	($)	($)				($)	(n)	($)	($)
	Catheterisation																			Nurses Labour: Catheterisation1	23.4969	195	4581.9	23.4969	166	3900.49	23.4969	158	3712.51	23.4969			Antibiotic prescriptions2	0	15	287.07	19.138
	Nurses Labour: Catheterisation1	27.461	195	5354.89	3.28521	166	4558.52	2.71826	158	4338.83	2.79744									Catheter Packs ($/pack)	8.13637	195	1586.59	8.13637	166	1350.64	8.13637	158	1285.55	8.13637			Urine Specimen Collection/Testing ($/test)3	34.64	81	2805.84	34.64
	Catheter Packs ($/pack)	8.13637	195	1586.59	0.97337	166	1350.64	0.80539	158	1285.55	0.828851									Antibiotic prescriptions2	19.48	15	292.265	1.4988	10	194.844	1.17376	14	272.781	1.72646				TOTAL		3092.91	53.778
	Total	35.5973		6941.48	4.25858		5909.16	3.52365		5624.38	3.62629									Urine Specimen Collection/Testing ($/test)3	35.2305	85	2994.59	15.3569	57	2008.14	12.0972	81	2853.67	18.0612
	CAUTI																				TOTAL		9455.35	48.489		7454.11	44.9043		8124.51	51.421
	Urine Specimen Collection/Testing ($/test)2	35.2305	85	2994.59	1.83717	57	2008.14	1.19746	81	2853.67	1.83989									14th year registered nurse: 20 minutes to insert, 10 minutes to withdraw (total of 30 minutes)
	Antibiotic prescriptions3	19.48	15	292.265	0.179304	10	194.844	0.116186	14	272.781	0.175874									2 No single cost per unit, as patients use various antibiotics at different prices.
	Total	54.7105		3286.86	2.01648		2202.98	1.31364		3126.45	2.01577									3 MBS Items 69333 and 73930, full fee
	Total Catheterisation and CAUTI Costs	90.3079		10228.3	6.27506		8112.14	4.83729		8750.83	5.64206
	CAUTI - Extra LOS (Days)4	7884	1	7884	4.83681	0	0	0	0	0	0
	TOTAL			18112.3	11.1119		8112.14	4.83729		8750.83	5.64206									Table 8													Table 7
	14th year Registered Nurse: 20 minutes to insert, 10 minutes to withdraw (total of 30 minutes). Overhead cost rate of 27.5% has been added																				Cost/Unit	Units	Total Costs	Total Costs/Patient	Units	Total Costs	Total Costs/Patient	Units	Total Costs	Total Costs/Patient			Antibiotic	PBS Code	Per Unit Cost	Pre-Trial		Post 4 Months		Post 9 Months
	3MBS Items 69333 and 73930, full fee.																				($)	(n)	($)	($)	(n)	($)	($)	(n)	($)	($)						(Patients (n) = 1,630)		(Patients (n) = 1,677)		(Patients (n) = 1,551)
	2Weighted Average Antibiotic Cost (1 course)																			Nurses Labour: Catheterisation1	23.4969	195	4581.9	23.4969	166	3900.49	23.4969	158	3712.51	23.4969					($)	Units Used (n)	($)	Units Used (n)	($)	Units Used (n)	($)
	4Independent Hospital Pricing Authority 2020: National Hospital Cost Data Collection Cost Report: Round 20 Financial Year 2017-18 – 2020 (Admission cost per day =$1,971 (inflation adjusted for 2019-20). Units = extra days of hospital stay per catheterised patient.																			Catheter Packs ($/pack)	8.13637	195	1586.59	8.13637	166	1350.64	8.13637	158	1285.55	8.13637			Tazocin (vancomycin, Piperacillin/Tazobactam )	3130R	21.57	5	107.85	2	43.14	2	43.14
																					TOTAL		6168.49	31.6333		5251.12	31.6333		4998.06	31.6333			Ampicillin (Amoxicillan/Clauvulanate - may add Gentamicin)	2390T	16.44	3	49.32	4	65.76	5	82.2
																				14th year registered nurse: 20 minutes to insert, 10 minutes to withdraw (total of 30 minutes)													Trimethoprim/sulfamethoxazole (Bactrim, Septra, others)	10785P	18.27	2	36.54	1	18.27	0	0
																				2 No single cost per unit, as patients use various antibiotics at different prices.													Nitrofurantoin (Macrodantin, Macrobid)	1693D	#REF!	#REF!	#REF!	#REF!	#REF!	#REF!	#REF!
																				3 MBS Items 69333 and 73930, full fee													Cephalexin (Keflex)	10778G	15.21	2	30.42	1	15.21	3	45.63
																																	Ceftriaxone (Rocephin)	1784X	22.49	1	22.49	0	0	2	44.98
																																	Doxycycline (Monodox, Vibramycin, others)	2715X	#REF!	#REF!	#REF!	#REF!	#REF!	#REF!	#REF!
																																	Ciprofloxacin (Cipro)	1209P	17.74	1	17.74	0	0	1	17.74
																																	Azithromycin (Zithromax, Zmax)	4115N	#REF!	#REF!	#REF!	#REF!	#REF!	#REF!	#REF!
																																	Cefazolin	5479J	39.29	0	0	1	39.29	1	39.29
																																	Flucloxacillin	5257Q	20.44	1	20.44	1	20.44	0	0
																																	Total			15	284.8	10	202.11	14	272.98		19.4986
																																	Total Per Total Patients			0	18.9867	0	20.211	0	19.4986
																																	All costs (DMPQ) referenced from Pharmaceutical Benefits Web Site

## Sheet: 8_Scenario 5
	Scenarion 5, rate of Latent CAUTI by Urine Culture
	Source:
	Routine Urine Testing at the Spinal Cord Injury Annual Evaluation Leads to Unnecessary Antibiotic Use: A Pilot Study and Future Directions.
	Skelton F, Grigoryan L, Holmes SA, Poon IO, Trautner
	B.Arch Phys Med Rehabil.
	2018 Feb;99(2):219-225.
	doi: 10.1016/j.apmr.2017.10.005
	Quoting from Abstract
	"There were 327 clinic visits that met inclusion criteria; of these 327 veterans, 249 had a urine culture performed. A total of 171 urine cultures (69%) were positive for bacteria, of which 22 (13%) represented urinary tract infection (UTI) cases and 149 (87%) were ASB cases."
		(a)				(b)				(b/a)			Rounded(b/a)
		Urine Cultures Performed (n)				Postitive w/Urinary Tract Infection (n)
		249				22				0.0883534			0.0883534

## Sheet: 8_Names
	Names
	4 Months Point Prevalence (n)	1677
	9 Months Point Prevalence (n)	1551
